# Supplementary material for: Fine mapping qGL2H, a major locus controlling grain length in barley (Hordeum vulgare L.)
Source: Theor Appl Genet. 2020 Mar 19;133(7):2095–103. doi: 10.1007/s00122-020-03579-z (PMC7311499; doi:10.1007/s00122-020-03579-z)
Supplement: Supplementary file 4 — Supplementary file4 (XLSX 110 kb) [file 122_2020_3579_MOESM4_ESM.xlsx]

## Sheet: Sheet1
Table S2 Fine mapping geneotype and phenotype data. Marker name reflects chromosome and physical position. Length phenotypic values are the MET BLUPs
Genotype	Length (mm)	2H272,757,950	2H306,139,662	2H384,257,358	2H405,666,470	2H437,227,170	2H504,579,286	2H537,717,571	2H571,466,338	2H573,299,368	2H573,301,391	2H578,959,570	2H583,763,465	2H591,372,706	2H591,855,080	2H592,218,794	2H592,676,224	2H592,940,278	2H593,162,473	2H599,757,643	2H605,767,290	2H605,862,682	2H606,481,431	2H607,228,371	2H607,230,203	2H607,777,558	2H607,796,206	2H608,435,170	2H614,343,068	2H619,886,484	2H621,062,541	2H624,560,235	2H627,645,827	2H630,950,241	2H631,943,183	2H632,300,774	2H632,517,842	2H632,686,578	2H632,845,525	2H633,323,392	2H635,300,306	2H636,294,309	2H636,570,183	2H637,922,451	2H637,975,942	2H638,193,841	2H638,235,731	2H638,242,356	2H638,242,366
05S744D-001	8.64573	b	b	b	b	b	b	b	b	b	b	b	b	b	b	b	b	b	b	b	b	b	b	b	b	b	b	b	b	b	b	b	b	b	b	b	b	b	b	b	b	b	b	b	b	b	b	b	b
05S744D-002	8.55291	b	b	b	b	b	b	b	b	b	b	b	b	b	b	b	b	b	b	b	b	b	b	b	b	b	b	b	b	b	b	b	b	b	b	b	b	b	b	b	b	b	b	b	b	b	b	b	b
05S744D-004	8.52806	v	v	v	v	v	v	v	v	v	v	v	v	v	v	v	v	v	v	v	v	v	v	v	v	v	v	v	v	v	v	v	v	v	v	v	v	v	v	v	v	v	v	v	v	v	v	v	v
05S744D-005	8.73497	b	b	b	b	b	b	b	b	b	b	b	b	b	b	b	b	b	b	b	b	b	b	b	b	b	b	b	b	b	b	b	b	b	b	b	b	b	b	b	b	b	b	b	b	b	b	b	b
05S744D-006	8.36118	v	v	v	v	v	v	v	v	v	v	v	v	v	v	v	v	v	v	v	v	v	v	v	v	v	v	v	v	v	v	v	v	v	v	v	v	v	v	v	v	v	v	v	v	v	v	v	v
05S744D-008	8.96458	b	b	b	b	b	b	b	b	b	b	b	b	b	b	b	b	b	b	b	b	b	b	b	b	b	b	b	b	b	b	b	b	b	b	b	b	b	b	b	b	b	b	b	b	b	b	b	b
05S744D-009	8.71442	v	v	v	v	v	v	v	v	v	v	v	v	v	v	v	v	b	b	v	b	b	b	b	b	b	b	b	b	b	b	b	b	b	b	b	b	b	b	b	b	b	b	b	b	b	b	b	b
05S744D-010	8.61352	b	b	b	b	b	b	b	b	b	b	b	b	b	b	b	b	b	b	b	b	b	b	b	b	b	b	b	b	b	b	b	b	b	b	b	b	b	b	b	b	b	b	b	b	b	b	b	b
05S744D-011	9.15099	b	b	b	b	b	b	b	b	b	b	b	b	b	b	b	b	b	b	b	b	b	b	b	b	b	b	b	b	b	b	b	b	b	b	b	b	b	b	b	b	b	b	b	b	b	b	b	b
05S744D-012	8.55151	v	v	v	v	v	v	v	v	v	v	v	v	v	v	v	v	v	v	v	v	v	v	v	v	v	v	v	v	v	v	v	v	v	v	v	v	v	v	v	v	v	v	v	v	v	v	v	v
05S744D-013	8.75665	v	v	v	v	v	v	v	v	v	v	v	b	b	b	b	b	b	b	b	b	b	b	b	b	b	b	b	b	b	b	b	b	b	b	b	b	b	b	b	b	b	b	b	b	b	b	b	b
05S744D-014	8.53802	b	b	b	b	b	b	b	b	b	b	b	b	b	b	b	b	b	b	b	b	b	b	b	b	b	b	b	b	b	b	b	b	b	b	b	b	b	b	b	b	b	b	b	b	b	b	b	b
05S744D-015	8.81996	b	b	b	b	b	b	b	b	b	b	b	b	b	b	b	b	b	b	b	b	b	b	b	b	b	b	b	b	b	b	b	b	b	b	b	b	b	b	b	b	b	b	b	b	b	b	b	b
05S744D-016	9.05417	v	v	v	v	v	v	v	v	v	v	v	b	b	b	b	b	b	b	b	b	b	b	b	b	b	b	b	b	b	b	b	b	b	b	b	b	b	b	b	b	b	b	b	b	b	b	b	b
05S744D-017	8.70891	b	b	b	b	b	b	b	b	b	b	b	b	b	b	b	b	b	b	b	b	b	b	b	b	b	b	b	b	b	b	b	b	b	b	b	b	b	b	b	b	b	b	b	b	b	b	b	b
05S744D-018	8.94539	v	v	v	v	v	v	v	v	v	v	v	v	v	v	v	v	v	v	v	v	v	v	v	v	v	v	v	v	b	b	b	b	b	b	b	b	b	b	b	b	b	b	b	b	b	b	b	b
05S744D-019	8.47021	v	v	v	v	v	v	v	v	v	v	v	v	v	v	v	v	v	v	v	v	v	v	v	v	v	v	v	v	v	v	v	v	v	v	v	v	v	v	v	v	v	v	v	v	v	v	v	v
05S744D-020	8.47986	v	v	v	v	v	v	v	v	v	v	v	v	v	v	v	v	v	v	v	v	v	v	v	v	v	v	v	v	v	v	v	v	v	v	v	v	v	v	v	v	v	v	v	v	v	v	v	v
05S744D-022	8.87029	b	b	b	b	b	b	b	b	b	b	b	b	b	b	b	b	b	b	b	b	b	b	b	b	b	b	b	b	b	b	b	b	b	b	b	b	b	b	b	b	b	b	b	b	b	b	b	b
05S744D-023	8.23361	v	v	v	v	v	v	v	v	v	v	v	v	v	v	v	v	v	v	v	v	v	v	v	v	v	v	v	v	v	v	v	v	v	v	v	v	v	v	v	v	v	v	v	v	v	v	v	v
05S744D-024	8.16968	v	v	v	v	v	v	v	v	v	v	v	v	v	v	v	v	v	v	v	v	v	v	v	v	v	v	v	v	v	v	v	v	v	v	v	v	v	v	v	v	v	v	v	v	v	v	v	v
05S744D-025	9.48578	b	b	b	b	b	b	b	b	b	b	b	b	b	b	b	b	b	b	b	b	b	b	b	b	b	b	b	b	b	b	b	b	b	b	b	b	b	b	b	b	b	b	b	b	b	b	b	b
05S744D-026	8.60108	b	b	b	b	b	b	b	b	b	b	b	b	b	b	b	b	b	b	b	b	b	b	b	b	b	b	b	b	b	b	b	b	b	b	b	b	b	b	b	b	b	b	b	b	b	b	b	b
05S744D-027	8.47643	v	v	v	v	v	v	v	v	v	v	v	v	v	v	v	v	v	v	v	v	v	v	v	v	v	v	v	v	v	v	v	v	v	v	v	v	v	v	v	v	v	v	v	v	v	v	v	v
05S744D-028	9.21256	b	b	b	b	b	b	b	b	b	b	b	b	b	b	b	b	b	b	b	b	b	b	b	b	b	b	b	b	b	b	b	b	b	b	b	b	b	b	b	b	b	b	b	b	b	b	b	b
05S744D-029	8.86249	b	b	b	b	b	b	b	b	b	b	b	b	b	b	b	b	b	b	b	b	b	b	b	b	b	b	b	b	b	b	b	b	b	b	b	b	b	b	b	b	b	b	b	b	b	b	b	b
05S744D-031	8.43988	v	v	v	v	v	v	v	v	v	v	v	v	v	v	v	v	v	v	v	v	v	v	v	v	v	v	v	v	v	v	v	v	v	v	v	v	v	v	v	v	b	b	b	b	b	b	b	b
05S744D-032	8.88704	b	b	b	b	b	b	b	b	b	b	b	b	b	b	b	b	b	b	b	b	b	b	b	b	b	b	b	b	b	b	b	b	b	b	b	b	b	b	b	b	b	b	b	b	b	b	b	b
05S744D-033	8.03491	v	v	v	v	v	v	v	v	v	v	v	v	v	v	v	v	v	v	v	v	v	v	v	v	v	v	v	v	v	v	v	v	v	v	v	v	v	v	v	v	v	v	v	v	v	v	v	v
05S744D-034	9.09031	b	b	b	b	b	b	b	b	b	b	b	b	b	b	b	b	b	b	b	b	b	b	b	b	b	b	b	b	b	b	b	b	b	b	b	b	b	b	b	b	b	b	b	b	b	b	b	b
05S744D-035	8.77405	b	b	b	b	b	b	b	b	b	b	b	b	b	b	b	b	b	b	b	b	b	b	b	b	b	b	b	b	b	b	b	b	b	b	b	b	b	b	b	b	b	b	b	b	b	b	b	b
05S744D-036	8.62225	v	v	v	v	v	v	v	v	v	v	v	v	v	v	v	v	v	v	v	v	v	v	v	v	v	v	v	v	v	v	v	v	v	v	v	v	v	v	v	v	v	v	v	v	v	v	v	v
05S744D-037	8.38488	v	v	v	v	v	v	v	v	v	v	v	v	v	v	v	v	v	v	v	v	v	v	v	v	v	v	v	v	v	v	v	v	v	v	v	v	v	v	v	v	v	v	v	v	v	v	v	v
05S744D-038	8.78117	v	v	v	v	v	v	v	v	v	v	v	v	v	v	v	v	v	v	v	v	v	v	v	v	v	v	v	v	v	v	v	v	v	v	v	v	v	v	v	v	v	v	v	v	v	v	v	v
05S744D-040	8.6454	v	v	v	v	v	v	v	v	v	v	v	v	v	v	v	v	v	v	v	v	v	v	v	v	v	v	v	v	v	v	v	v	v	v	v	v	v	v	v	v	v	v	v	v	v	v	v	v
05S744D-041	8.5091	v	v	v	v	v	v	b	b	b	b	b	b	b	b	b	b	b	b	b	b	b	b	b	b	b	b	b	b	b	b	b	b	b	b	b	b	b	b	b	b	b	b	b	b	b	b	b	b
05S744D-042	8.30104	v	v	v	v	v	v	v	v	v	v	v	v	v	v	v	v	v	v	v	v	v	v	v	v	v	v	v	v	v	v	v	v	v	v	v	v	v	v	v	v	v	v	v	v	v	v	v	v
05S744D-043	8.31647	v	v	v	v	v	v	v	v	v	v	v	v	v	v	v	v	v	v	v	v	v	v	v	v	v	v	v	v	v	v	v	v	v	v	v	v	v	v	v	v	v	v	v	v	v	v	v	v
05S744D-045	8.74141	v	v	v	v	v	v	v	v	v	v	v	v	v	v	v	v	v	v	v	v	v	v	v	v	v	v	v	v	v	v	v	v	v	v	v	v	v	v	v	v	v	v	v	v	v	v	v	v
05S744D-046	8.67171	b	b	b	b	b	b	b	b	b	b	b	b	b	b	b	b	b	b	b	b	b	b	b	b	b	b	b	v	v	v	v	v	v	v	v	v	v	v	v	v	v	v	v	v	v	v	v	v
05S744D-047	8.48371	b	b	b	b	b	b	b	b	b	b	b	b	b	b	b	b	b	b	b	b	b	b	b	b	b	b	b	b	b	b	b	b	b	b	b	b	b	b	b	b	b	b	b	b	b	b	b	b
05S744D-048	8.33286	v	v	v	v	v	v	v	v	v	v	v	v	v	v	v	v	v	v	v	v	v	v	v	v	v	v	v	v	v	v	v	v	v	v	v	v	v	v	v	v	v	v	v	v	v	v	v	v
05S744D-049	8.67901	v	v	v	v	v	v	v	v	v	v	v	v	v	v	v	v	v	v	v	v	v	v	v	v	v	v	v	v	v	v	v	v	v	v	v	v	v	v	v	v	v	v	v	v	v	v	v	v
05S744D-050	8.94387	v	v	v	v	v	v	v	v	v	v	v	v	v	v	v	v	v	v	v	v	v	v	v	v	v	v	v	v	v	v	v	v	v	v	v	v	v	v	v	v	v	v	v	v	v	v	v	v
05S744D-051	8.65547	v	v	v	v	v	v	v	v	v	v	v	v	v	v	v	v	v	v	v	v	v	v	v	v	v	v	v	v	v	v	v	v	v	v	v	v	v	v	v	v	v	v	v	v	v	v	v	v
05S744D-053	8.75589	b	b	b	b	b	b	b	b	b	b	b	v	v	v	v	v	v	v	v	v	v	v	v	v	v	v	v	v	v	v	v	v	v	v	v	v	v	v	v	v	v	v	v	v	v	v	v	v
05S744D-054	8.95521	b	b	b	b	b	b	b	b	b	b	b	b	b	b	b	b	b	b	b	b	b	b	b	b	b	b	b	b	b	b	b	b	b	b	b	b	b	b	b	b	b	b	b	b	b	b	b	b
05S744D-055	8.93514	v	v	v	v	v	v	v	v	v	v	v	v	v	v	v	v	v	v	v	v	v	v	v	v	v	v	v	v	v	v	v	v	v	v	v	v	v	v	v	v	v	v	v	v	v	v	v	v
05S744D-056	8.8501	b	b	b	b	b	b	b	b	b	b	b	b	b	b	b	b	b	b	b	b	b	b	b	b	b	b	b	b	b	b	b	b	b	b	b	b	b	b	b	b	b	b	b	b	b	b	b	b
05S744D-057	8.50471	v	v	v	v	v	v	v	v	v	v	v	v	b	b	b	b	b	b	b	b	b	b	b	b	b	b	b	b	b	b	b	b	b	b	b	b	b	b	b	b	b	b	b	b	b	b	b	b
05S744D-058	8.60286	b	b	b	b	b	b	b	b	b	b	b	b	b	b	b	b	b	b	b	b	b	b	b	b	b	b	b	b	b	b	b	b	b	b	b	b	b	b	b	b	b	b	b	b	b	b	b	b
05S744D-059	8.92692	v	v	v	v	v	v	b	b	b	b	b	b	b	b	b	b	b	b	b	b	b	b	b	b	b	b	b	b	b	b	b	b	b	b	b	b	b	b	b	b	b	b	b	b	b	b	b	b
05S744D-061	8.6	b	b	b	b	b	b	b	b	b	b	b	b	b	b	b	b	b	b	b	b	b	b	b	b	b	b	b	b	b	b	b	b	b	b	b	b	b	b	b	b	b	b	b	b	b	b	b	b
05S744D-062	8.12137	b	b	b	b	b	b	b	b	b	b	b	b	b	b	b	b	b	b	b	b	b	b	b	b	b	b	b	b	b	b	b	b	b	b	b	b	b	b	b	b	b	b	b	b	b	b	b	b
05S744D-063	8.72814	b	b	b	b	b	b	b	b	b	b	b	b	b	b	b	b	b	b	b	b	b	b	b	b	b	b	b	b	b	b	b	b	b	b	b	b	b	b	b	b	b	b	b	b	b	b	b	b
05S744D-064	8.54388	b	b	b	b	b	b	b	b	b	b	b	b	b	b	b	b	b	b	b	b	b	b	b	b	b	b	b	b	b	b	b	b	b	b	b	b	b	b	b	b	b	b	b	b	b	b	b	b
05S744D-065	9.13318	b	b	b	b	b	b	b	b	b	b	b	b	b	b	b	b	b	b	b	b	b	b	b	b	b	b	b	b	b	b	b	b	b	b	b	b	b	b	b	b	v	v	v	v	v	v	v	v
05S744D-066	8.58813	b	b	b	b	b	b	b	b	b	b	v	v	v	v	v	v	v	v	v	v	v	v	v	v	v	v	v	b	b	b	b	b	b	b	b	b	b	b	b	b	b	b	b	b	b	b	b	b
05S744D-067	7.99615	b	b	b	b	b	b	b	b	b	b	b	b	b	b	b	b	b	b	b	b	b	b	b	b	b	b	b	b	b	b	b	v	v	v	v	v	v	v	v	v	v	v	v	v	v	v	v	v
05S744D-068	8.72	v	v	v	v	v	v	v	v	v	v	v	v	v	v	v	v	v	v	v	v	v	v	v	v	v	v	v	v	v	v	v	v	v	v	v	v	v	v	v	v	v	v	v	v	v	v	v	v
05S744D-069	8.427	b	b	b	b	b	b	b	b	b	b	b	b	b	b	b	b	b	b	b	b	b	b	b	b	b	b	b	b	b	b	b	b	b	b	b	b	b	b	b	b	b	b	b	b	b	b	b	b
05S744D-070	8.6846	v	v	v	v	v	v	v	v	v	v	v	v	v	v	v	v	v	v	v	v	v	v	v	v	v	v	v	v	v	v	v	v	v	v	v	v	v	v	v	v	v	v	v	v	v	v	v	v
05S744D-071	8.95549	b	b	b	b	b	b	b	b	b	b	b	b	b	b	b	b	b	b	b	b	b	b	b	b	b	b	b	b	b	b	b	b	b	v	v	v	v	v	v	v	v	v	v	v	v	v	v	v
05S744D-072	9.02536	v	v	v	v	v	v	v	v	v	v	v	v	v	v	v	v	v	b	b	b	b	b	b	b	b	b	b	b	b	b	b	b	b	b	b	b	b	b	b	b	b	b	b	b	b	b	b	b
05S744D-073	8.32192	b	b	b	b	b	b	b	b	b	b	b	b	b	b	b	b	b	b	b	b	b	b	b	b	b	b	b	b	b	b	b	b	b	b	b	b	b	b	b	b	b	b	b	b	b	b	b	b
05S744D-074	8.19465	v	v	v	v	v	v	v	v	v	v	v	v	v	v	v	v	v	v	v	v	v	v	v	v	v	v	v	v	v	v	v	v	v	v	v	v	v	v	v	v	v	v	v	v	v	v	v	v
05S744D-075	9.03616	v	v	v	v	v	v	v	v	v	v	v	v	v	v	v	v	v	v	v	v	v	v	v	v	v	v	v	v	v	v	v	v	v	v	v	v	v	v	v	v	v	v	v	v	v	v	v	v
05S744D-076	8.66572	b	b	b	b	b	b	b	b	b	b	b	b	b	b	b	b	b	b	b	b	b	b	b	b	b	b	b	b	b	b	b	b	b	b	b	b	b	b	b	b	b	b	b	b	b	b	b	b
05S744D-077	8.26694	b	b	b	b	b	b	b	b	b	b	b	b	b	b	b	b	b	b	b	b	b	b	b	b	b	b	b	b	b	b	b	b	b	b	b	b	b	b	b	b	b	b	b	b	b	b	b	b
05S744D-078	8.35341	v	v	v	v	v	v	v	v	v	v	v	v	v	v	v	v	v	v	v	v	v	v	v	v	v	v	v	v	v	b	b	b	b	b	b	b	b	b	b	b	b	b	b	b	b	b	b	b
05S744D-079	9.13582	v	v	v	v	v	v	v	v	v	v	v	v	v	v	v	v	v	v	v	v	v	v	v	v	v	v	v	v	v	v	v	v	v	v	v	v	v	v	v	v	v	v	v	v	v	v	v	v
05S744D-080	8.49647	b	b	b	b	b	b	b	b	b	b	b	b	b	b	b	b	b	b	b	b	b	b	b	b	b	b	b	b	b	b	b	b	b	b	b	b	b	b	b	b	b	b	b	b	b	b	b	b
05S744D-081	8.56	b	b	b	b	b	b	b	b	b	b	b	b	b	b	b	b	b	b	b	b	b	b	b	b	b	b	b	b	b	b	b	b	b	b	b	b	b	b	b	b	b	b	b	b	b	b	b	b
05S744D-082	9.26173	v	v	v	v	v	v	v	v	v	v	v	v	v	v	v	v	v	v	v	v	v	v	v	v	v	v	v	v	v	v	v	v	v	v	v	v	v	v	v	v	v	v	v	v	v	v	b	b
05S744D-083	8.7755	b	b	b	b	b	b	b	b	b	b	b	b	b	b	b	b	b	b	b	b	b	b	b	b	b	b	b	b	b	b	b	b	b	b	b	b	b	b	b	b	b	b	b	b	b	b	b	b
05S744D-084	8.47107	b	b	b	b	b	b	b	b	b	b	b	b	b	b	b	b	b	b	b	b	b	b	b	b	b	b	b	b	b	b	b	b	b	b	b	b	b	b	b	b	b	b	b	b	b	b	b	b
05S744D-085	8.58864	b	b	b	b	b	b	b	v	v	v	v	v	v	v	v	v	v	v	v	v	v	v	v	v	v	v	v	v	v	v	v	v	v	v	v	v	v	v	v	v	v	v	v	v	v	v	v	v
05S744D-086	7.99932	b	b	b	b	b	b	b	b	b	b	b	b	b	b	b	b	b	b	b	b	b	b	b	b	b	b	b	b	b	b	b	b	b	b	b	b	b	b	b	b	b	b	b	b	b	b	b	b
05S744D-087	8.40781	v	v	v	v	v	v	v	v	v	v	v	v	v	v	v	v	v	v	v	v	v	v	v	v	v	v	v	v	v	v	v	v	v	v	v	v	v	v	v	v	v	v	v	v	v	v	v	v
05S744D-089	9.02661	v	v	v	v	v	v	v	v	v	v	v	v	v	v	v	v	v	v	v	v	v	v	v	v	v	v	v	v	v	v	v	v	v	v	v	v	v	v	v	v	v	v	v	v	v	v	v	v
05S744D-091	8.62219	v	v	v	v	v	v	b	b	b	b	b	b	b	b	b	b	b	b	b	b	b	b	b	b	b	b	b	b	b	b	b	b	b	b	b	b	b	b	b	b	b	b	b	b	b	b	b	b
05S744D-092	9.3517	v	v	v	v	v	v	v	v	v	v	v	v	v	v	v	v	v	v	v	v	v	v	v	v	v	v	v	v	v	v	v	v	v	v	v	v	v	v	v	v	v	v	v	v	v	v	v	v
05S744D-093	8.78294	b	b	b	b	b	b	b	b	b	b	b	b	b	b	b	b	b	b	b	b	b	b	b	b	b	b	b	b	b	b	b	b	b	b	b	b	b	b	b	b	b	b	b	b	b	b	b	b
05S744D-094	8.16855	v	v	v	v	v	v	v	v	v	v	v	v	v	v	v	v	v	v	v	v	v	v	v	v	v	v	v	v	v	v	v	v	v	v	v	v	v	v	v	v	v	v	v	v	v	v	v	v
05S744D-095	8.93972	b	b	b	b	b	b	b	b	b	b	b	b	b	b	b	b	b	b	b	b	b	b	b	b	b	b	b	b	b	b	b	b	b	b	b	b	b	b	b	b	b	b	b	b	b	b	b	b
05S744D-096	8.3649	b	b	b	b	b	b	b	b	b	b	b	b	b	b	b	b	b	b	b	b	b	b	b	b	b	b	b	b	b	b	b	b	b	b	b	b	b	b	b	b	b	b	b	b	b	b	b	b
05S744D-097	9.14381	v	v	v	v	v	v	v	v	v	v	v	v	v	v	v	v	v	v	v	v	v	v	v	v	v	v	v	v	v	v	v	v	v	v	v	v	v	v	v	v	v	v	v	v	v	v	v	v
05S744D-098	8.77283	b	b	b	b	b	b	b	b	b	b	b	b	b	b	b	b	b	b	b	b	b	b	b	b	b	b	b	b	b	b	b	b	b	b	b	b	b	b	b	b	b	b	b	b	b	b	b	b
05S744D-099	8.50964	b	b	b	b	b	b	b	b	b	b	b	b	b	b	b	b	b	b	b	b	b	b	b	b	b	b	b	b	b	b	b	b	b	b	b	b	b	b	b	b	b	b	b	b	b	b	b	b
05S744D-101	8.57682	b	b	b	b	b	b	b	b	b	b	b	b	b	b	b	b	b	b	b	b	b	b	b	b	b	b	b	b	b	b	b	b	b	b	b	b	b	b	b	b	b	b	b	b	b	b	b	b
05S744D-102	8.34521	b	b	b	b	b	b	b	b	b	b	b	b	b	b	b	b	b	b	b	b	b	b	b	b	b	b	b	b	b	b	b	b	b	b	b	b	b	b	b	b	b	b	b	b	b	b	b	b
05S744D-103	8.1039	v	v	v	v	v	v	v	v	v	v	v	v	v	v	v	v	v	v	v	v	v	v	v	v	v	v	v	v	v	v	v	v	v	v	v	v	v	v	v	v	v	v	v	v	v	v	v	v
05S744D-104	8.49205	v	b	b	b	v	b	v	v	b	b	b	b	b	v	v	b	b	b	b	b	b	v	b	b	b	b	b	b	b	b	b	b	b	b	b	b	b	b	b	b	b	b	b	b	b	b	b	b
05S744D-105	8.64995	b	b	b	b	b	b	b	b	b	b	b	b	b	b	b	b	b	b	b	b	b	b	b	b	b	b	b	b	b	b	b	b	b	b	b	b	b	b	b	b	b	b	b	b	b	b	b	b
05S744D-106	8.68027	v	v	v	v	v	v	v	v	v	v	v	v	v	v	v	v	v	v	v	v	v	v	v	v	v	v	v	v	v	v	v	v	v	v	v	v	v	v	v	v	v	v	v	v	v	v	v	v
05S744D-107	8.54188	v	v	v	v	v	v	v	v	v	v	v	v	v	v	v	v	v	v	v	v	v	v	v	v	v	v	v	v	v	v	v	v	v	v	v	v	v	v	v	v	v	v	v	v	v	v	v	v
05S744D-108	8.59941	b	b	b	b	b	b	b	b	b	b	b	b	b	b	b	b	b	b	b	b	b	b	b	b	b	b	b	b	b	b	b	b	b	b	b	b	b	b	b	b	b	b	b	b	b	b	b	b
05S744D-109	8.6339	v	v	v	v	v	v	v	v	v	v	v	v	v	v	v	v	v	v	v	v	v	v	v	v	v	v	v	v	v	v	v	v	v	v	v	v	v	v	v	v	v	v	v	v	v	v	v	v
05S744D-110	8.50899	v	v	v	v	v	v	v	v	v	v	v	v	v	v	v	v	v	v	v	v	v	v	v	v	v	v	v	v	v	v	v	v	v	v	v	v	v	v	v	v	v	v	v	v	v	v	v	v
05S744D-111	8.78918	v	v	v	v	v	v	v	v	v	v	v	v	v	v	v	v	v	v	v	v	v	v	v	v	v	v	v	v	v	v	v	v	v	v	v	v	v	v	v	v	v	v	v	v	v	v	v	v
05S744D-112	8.7257	v	v	v	v	v	b	b	b	b	b	b	b	b	b	b	b	b	b	b	b	b	b	b	b	b	b	b	b	b	b	b	b	b	b	b	b	v	v	v	v	v	v	v	v	v	v	v	v
05S744D-113	8.42401	v	v	v	v	v	v	v	v	v	v	v	v	v	v	v	v	v	v	v	v	v	v	v	v	v	v	v	v	v	v	v	v	v	v	v	v	v	v	v	v	v	v	v	v	v	v	v	v
05S744D-114	8.53077	v	v	v	v	v	v	v	v	v	v	v	v	v	v	v	v	v	v	v	v	v	v	v	v	v	v	v	b	b	b	b	b	b	b	b	b	b	b	b	b	b	b	b	b	b	b	b	b
05S744D-115	8.95694	b	b	b	b	b	b	b	b	b	b	b	b	b	b	b	b	b	b	b	b	b	b	b	b	b	b	b	b	b	b	b	b	b	b	b	b	b	b	b	b	b	b	b	b	b	b	b	b
05S744D-116	8.69133	v	v	v	v	v	v	v	b	b	b	b	b	b	b	b	b	b	b	b	b	b	b	b	b	b	b	b	b	b	b	b	b	b	b	b	b	b	b	b	b	b	b	b	b	b	b	b	b
05S744D-117	8.889	v	v	v	v	v	v	v	v	v	v	b	b	b	b	b	b	b	b	b	b	b	b	b	b	b	b	b	b	b	b	b	b	b	b	b	b	b	b	b	b	b	b	b	b	b	b	b	b
05S744D-118	9.07237	b	b	b	b	b	b	b	b	b	b	b	b	b	b	b	b	b	b	b	b	b	b	b	b	b	b	b	b	b	b	b	b	b	b	b	b	b	b	b	b	b	b	b	b	b	b	b	b
05S744D-119	8.07159	b	b	b	b	b	b	b	b	b	b	b	b	b	b	b	b	b	b	b	b	b	b	b	b	b	b	b	b	b	b	b	b	b	b	b	b	b	b	b	b	b	b	b	b	b	b	b	b
05S744D-120	8.817	b	b	b	b	b	b	b	b	b	b	b	b	b	b	b	b	b	b	b	b	b	b	b	b	b	b	b	b	b	b	b	b	b	b	b	b	b	b	b	b	b	b	b	b	b	b	b	b
05S744D-122	8.20242	v	v	v	v	v	v	v	v	v	v	v	v	v	v	v	v	v	v	v	v	v	v	v	v	v	v	v	v	v	v	v	v	v	v	v	v	v	v	v	v	v	v	v	v	v	v	v	v
05S744D-123	8.22478	b	b	b	b	b	b	b	b	b	b	b	b	b	b	b	b	b	b	b	b	b	b	b	b	b	b	b	b	b	b	b	b	b	b	b	b	b	b	b	b	b	b	b	b	b	b	b	b
05S744D-124	8.32976	v	v	v	v	v	v	v	v	v	v	v	v	v	v	v	v	v	v	v	v	v	v	v	v	v	v	v	v	v	v	v	v	v	v	v	v	v	v	v	v	v	v	v	v	v	v	v	v
05S744D-125	8.47678	v	v	v	v	v	v	v	v	v	v	v	v	v	v	v	v	v	v	v	v	v	v	v	v	v	v	v	v	v	v	v	v	v	v	v	v	v	v	v	v	v	v	v	v	v	v	v	v
05S744D-126	8.7768	v	v	v	v	v	v	v	v	v	v	v	v	v	v	v	v	v	v	v	v	v	v	v	v	v	v	v	v	v	v	v	v	v	v	v	v	v	v	v	v	v	v	v	v	v	v	v	v
05S744D-127	8.60895	b	b	b	b	b	b	b	b	b	b	b	b	b	b	b	b	b	b	b	b	b	b	b	b	b	b	b	b	b	b	b	b	b	b	b	b	b	b	b	b	b	b	b	b	b	b	b	b
05S744D-128	7.98517	v	v	v	v	v	v	v	v	v	v	v	v	v	v	v	v	v	v	v	v	v	v	v	v	v	v	v	v	v	v	v	v	v	v	v	v	v	v	v	v	v	v	v	v	v	v	v	v
05S744D-129	8.47899	v	v	v	v	v	v	v	v	v	v	v	v	v	v	v	v	v	v	v	v	v	v	v	v	v	v	v	v	v	v	v	v	v	v	v	v	v	v	v	v	v	v	v	v	v	v	v	v
05S744D-130	8.67416	b	b	b	b	b	b	b	b	b	b	b	b	b	b	b	b	b	b	b	b	b	b	b	b	b	b	b	b	b	b	b	b	b	b	b	b	b	b	b	b	b	b	b	b	b	b	b	b
05S744D-131	8.32177	v	v	v	v	v	v	v	v	v	v	v	v	v	v	v	v	v	v	v	v	v	v	v	v	v	v	v	v	v	v	v	v	v	v	v	v	v	v	v	v	v	v	v	v	v	v	v	v
05S744D-132	8.73978	v	v	v	v	v	v	v	v	v	v	v	v	v	v	v	v	v	v	v	v	v	v	v	v	v	v	v	v	v	v	v	v	v	v	v	v	v	v	v	v	v	v	v	v	v	v	v	v
05S744D-133	8.63641	b	b	b	b	b	b	b	b	b	b	b	b	b	b	b	b	b	b	b	b	b	b	b	b	b	b	b	b	b	b	b	b	b	b	b	b	b	b	b	b	b	b	b	b	b	b	b	b
05S744D-134	8.35329	b	b	b	b	b	b	b	b	b	b	b	b	b	b	b	b	b	b	b	b	b	b	b	b	b	b	b	b	b	b	b	b	b	b	b	b	b	b	b	b	b	b	b	b	b	b	b	b
05S744D-135	8.67826	v	v	v	v	v	v	v	v	v	v	v	v	v	v	v	v	v	v	v	v	v	v	v	v	v	v	v	v	v	v	v	v	v	v	v	v	v	v	v	v	v	v	v	v	v	v	v	v
05S744D-136	8.31186	b	b	b	b	b	b	b	b	v	b	b	b	b	b	b	b	b	b	b	b	b	b	b	b	b	b	b	b	b	b	b	b	b	b	b	b	b	b	b	b	b	b	b	b	b	b	b	b
05S744D-137	8.43417	b	b	b	b	b	b	b	b	b	b	b	b	b	b	b	b	b	b	b	b	b	b	b	b	b	b	b	b	b	b	b	b	b	b	b	b	b	b	b	b	b	b	b	b	b	b	b	b
05S744D-138	8.13836	b	b	b	b	b	b	b	b	b	b	b	b	b	b	b	b	b	b	b	b	b	b	b	b	b	b	b	b	b	b	b	b	b	b	b	b	b	b	b	b	b	b	b	b	b	b	b	b
05S744D-139	8.86384	v	v	v	v	v	v	v	v	v	v	v	v	v	v	v	v	v	v	v	v	v	v	v	v	v	v	v	v	v	v	v	v	v	v	v	v	v	v	v	v	v	v	v	v	v	v	v	v
05S744D-140	8.72622	b	b	b	b	b	b	b	b	b	b	b	b	b	b	b	b	b	b	b	b	b	b	b	b	b	b	b	b	b	b	b	b	b	b	b	b	b	b	b	b	b	b	b	b	b	b	b	b
05S744D-141	9.14038	v	v	v	v	v	v	v	v	v	v	v	v	v	v	v	v	v	v	v	v	v	v	v	v	v	v	v	v	v	v	v	v	v	v	v	v	v	v	v	v	v	v	v	v	v	v	v	v
05S744D-142	8.67292	v	v	v	v	v	v	v	v	v	v	v	v	v	v	v	v	v	v	v	v	v	v	v	v	v	v	v	v	v	v	v	v	v	v	v	v	v	v	v	v	v	v	v	v	v	v	v	v
05S744D-143	8.6549	v	v	v	v	v	v	v	v	v	v	v	v	b	b	b	b	b	b	b	b	b	b	b	b	b	b	b	b	b	b	b	b	b	b	b	b	b	b	b	b	b	b	b	b	b	b	b	b
05S744D-144	8.77256	v	v	v	v	v	v	v	v	v	v	v	b	b	b	b	b	b	b	b	b	b	b	b	b	b	b	b	b	b	b	b	b	b	b	b	b	b	b	b	b	b	b	b	b	b	b	b	b
05S744D-145	8.6654	b	b	b	b	b	b	b	b	b	b	b	b	b	b	b	b	b	b	b	b	b	b	b	b	b	b	b	b	b	b	b	b	b	b	b	b	b	b	b	b	b	b	b	b	b	b	b	b
05S744D-146	8.52562	v	v	v	v	v	v	v	v	v	v	v	v	v	v	v	v	v	v	v	v	v	v	v	v	v	v	v	v	v	v	v	v	v	v	v	v	v	v	v	v	v	v	v	v	v	v	v	v
05S744D-147	8.37788	v	v	v	v	v	v	v	v	v	v	v	v	v	v	v	v	v	v	v	v	v	v	v	v	v	v	v	v	v	v	v	v	v	v	v	v	v	v	v	v	v	v	v	v	v	v	v	v
05S744D-148	9.11279	b	b	b	b	b	b	b	b	b	b	b	b	b	b	b	b	b	b	b	b	b	b	b	b	b	b	b	b	b	b	b	b	b	b	b	b	b	b	b	b	b	b	b	b	b	b	b	b
05S744D-149	8.6736	v	v	v	v	v	v	v	v	v	v	v	v	v	v	v	v	v	v	v	v	v	v	v	v	v	v	v	v	v	v	v	v	v	v	v	v	v	v	v	v	v	v	v	v	v	v	v	v
05S744D-151	8.62691	v	v	v	v	v	v	v	v	v	v	v	v	v	v	v	v	v	v	v	v	v	v	v	v	v	v	v	v	v	v	v	v	v	v	v	v	v	v	v	v	v	v	v	v	v	v	v	v
05S744D-152	8.4373	v	v	v	v	v	v	v	v	v	v	v	v	v	v	v	v	v	v	v	v	v	v	v	v	v	v	v	v	v	v	v	v	v	v	v	v	v	v	v	v	v	v	v	v	v	v	v	v
05S744D-153	8.41754	v	v	v	v	v	v	v	v	v	v	v	v	v	v	v	v	v	v	v	v	v	v	v	v	v	v	v	v	v	v	v	v	v	v	v	v	v	v	v	v	v	v	v	v	v	v	v	v
05S744D-154	8.97125	b	b	b	b	b	b	b	b	b	b	b	b	b	b	b	b	b	b	b	b	b	b	b	-	b	b	b	b	b	b	b	b	b	b	b	b	b	b	b	b	b	b	b	b	b	b	b	b
05S744D-155	8.9328	v	v	v	v	v	v	v	v	v	v	v	v	v	v	v	v	v	v	v	v	v	v	v	v	v	v	v	v	v	v	v	v	v	v	v	v	v	v	v	v	v	v	v	v	v	v	v	v
05S744D-156	8.51592	b	b	b	b	b	b	b	b	b	b	b	b	b	b	b	b	b	b	b	b	b	b	b	b	b	b	b	b	b	b	b	b	b	b	b	b	b	b	b	b	b	b	b	b	b	b	b	b
05S744D-157	8.67669	v	v	v	v	v	v	v	v	v	v	v	v	v	v	v	v	v	v	v	v	v	v	v	v	v	v	v	v	v	v	v	v	v	v	v	v	v	v	v	v	v	v	v	v	v	v	v	v
05S744D-158	8.52304	v	v	v	v	v	v	v	v	v	v	v	v	v	v	v	v	v	v	v	v	v	v	v	v	v	v	v	v	v	v	v	v	v	v	v	v	v	v	v	v	v	v	v	v	v	v	v	v
05S744D-159	8.36836	v	v	v	v	v	v	v	v	v	v	v	v	v	v	v	v	v	v	v	v	v	v	v	v	v	v	v	v	v	v	v	v	v	v	v	v	v	v	v	v	v	v	v	v	v	v	v	v
05S744D-160	8.2	b	b	b	b	b	b	b	b	b	b	b	b	b	b	b	b	b	b	b	b	b	b	b	b	b	b	b	b	b	b	b	b	b	b	b	b	b	b	b	b	b	b	b	b	b	b	b	b
05S744D-161	8.62913	b	b	b	b	b	b	b	b	b	b	b	b	b	b	b	b	b	b	b	b	b	b	b	b	b	b	b	b	b	b	b	b	b	b	b	b	b	b	b	b	b	b	b	b	b	b	b	b
05S744D-162	8.46308	b	b	b	b	b	b	b	b	b	b	b	b	b	b	b	b	b	b	b	b	b	b	b	b	b	b	b	b	b	b	b	b	b	b	b	b	b	b	b	b	b	b	v	v	v	v	v	v
05S744D-163	8.79189	v	v	v	v	v	v	v	v	v	v	v	v	v	v	v	v	v	v	v	v	v	v	v	v	v	v	v	v	v	v	v	v	v	v	v	v	v	v	v	v	v	v	v	v	v	v	v	v
05S744D-164	8.88836	b	b	b	b	b	b	b	b	b	b	b	b	b	b	b	b	b	b	b	b	b	b	b	b	b	b	b	b	b	b	b	b	b	b	b	b	b	b	b	b	b	b	b	b	b	v	v	v
05S744D-165	8.52658	v	v	v	v	v	v	v	v	v	v	v	v	v	v	v	v	v	v	v	v	v	v	v	v	v	v	v	v	v	v	b	b	b	b	b	b	b	b	b	b	b	b	b	b	b	b	b	b
05S744D-166	8.83991	v	v	v	v	v	v	v	v	v	v	v	v	v	v	v	v	v	v	v	v	v	v	v	v	v	v	v	v	v	v	v	v	v	v	v	v	v	v	v	v	v	v	v	v	v	v	v	v
05S744D-168	8.40865	v	v	v	v	v	v	v	v	v	v	v	v	v	v	v	v	v	v	v	v	v	v	v	v	v	v	v	v	v	v	v	v	v	v	v	v	v	v	v	v	v	v	v	v	v	v	v	v
05S744D-169	8.71675	b	b	b	b	b	b	b	b	b	b	b	b	b	b	b	b	b	b	b	b	b	b	b	b	b	b	b	b	b	b	b	v	v	v	v	v	v	v	v	v	v	v	v	v	v	v	v	v
05S744D-170	8.9509	b	b	b	b	b	b	b	b	b	b	b	b	b	b	b	b	b	b	b	b	b	b	b	b	b	b	b	b	b	b	b	b	b	b	b	b	b	b	b	b	b	b	b	b	b	b	b	b
05S744D-171	7.95168	b	b	b	b	b	b	b	b	b	b	b	b	b	b	b	b	b	b	b	b	b	b	b	b	b	b	b	b	b	b	b	b	b	b	b	b	b	b	b	b	b	b	b	b	b	b	b	b
05S744D-172	8.50891	v	v	v	v	v	v	v	v	v	v	v	v	v	v	v	v	v	v	v	v	v	v	v	v	v	v	v	v	v	v	v	v	v	v	v	v	v	v	v	v	v	v	v	v	v	v	v	v
05S744D-173	8.86934	b	b	b	b	b	b	b	b	b	b	b	b	b	b	b	b	b	b	b	b	b	b	b	b	b	b	b	b	b	b	b	b	b	b	b	b	b	b	b	b	b	b	b	b	b	b	b	b
05S744D-174	8.01741	b	b	b	b	b	b	b	b	b	b	b	b	v	v	v	v	v	v	v	v	v	v	v	v	v	v	v	v	v	v	v	v	v	v	v	v	v	v	v	v	v	v	v	v	v	v	v	v
05S744D-175	9.19362	v	v	v	v	v	v	v	v	v	v	v	v	v	v	v	v	v	v	v	v	v	v	v	v	v	v	v	v	v	v	v	v	v	v	v	v	v	v	v	v	v	v	v	v	v	v	v	v
05S744D-176	8.74119	v	v	v	v	v	v	v	v	v	v	v	v	v	v	v	v	v	v	v	v	v	v	v	v	v	v	v	v	v	v	v	v	v	v	v	v	v	v	v	v	v	v	v	v	v	v	v	v
05S744D-177	9.22976	b	b	b	b	b	b	b	b	b	b	b	b	b	b	b	b	b	b	b	b	b	b	b	b	b	b	b	b	b	b	b	b	b	b	b	b	b	b	b	b	b	b	b	b	b	b	b	b
05S744D-178	9.2027	v	v	v	v	v	v	v	v	v	v	v	v	v	v	v	v	v	v	v	v	v	v	v	v	v	v	v	v	v	v	v	v	v	v	v	v	v	v	v	v	v	v	v	v	v	v	v	v
05S744D-179	9.15865	b	b	b	b	b	b	b	b	b	b	b	b	b	b	b	b	b	b	b	b	b	b	b	b	b	b	b	b	b	b	b	b	b	b	b	b	b	b	b	b	b	b	b	b	b	b	b	b
05S744D-180	8.96033	v	v	v	v	v	v	v	v	v	v	v	v	v	v	v	v	v	v	v	v	v	v	v	v	v	v	v	v	v	v	v	v	v	v	v	v	v	v	v	v	v	v	v	v	v	v	v	v
05S744D-181	9.05788	b	b	b	b	b	b	b	b	b	b	b	b	b	b	b	b	b	b	b	b	b	b	b	b	b	b	b	b	b	b	b	b	b	b	b	b	b	b	b	b	b	b	b	b	b	b	b	b
05S744D-182	8.94609	b	b	b	b	b	b	b	b	b	b	b	b	b	b	b	b	b	b	b	b	b	b	b	b	b	b	b	b	b	b	b	b	b	b	b	b	b	b	b	b	b	b	b	b	b	b	b	b
05S744D-183	8.35349	b	b	b	b	b	b	b	b	b	b	b	b	b	b	b	b	b	b	b	b	b	b	b	b	b	b	b	b	b	b	b	b	b	b	b	b	b	b	b	b	b	b	b	b	b	b	b	b
05S744D-184	8.66466	b	b	b	b	b	b	b	b	b	b	b	b	b	b	b	b	b	b	b	b	b	b	b	b	b	b	b	b	b	b	b	b	b	b	b	b	b	b	b	b	b	b	b	b	b	b	b	b
05S744D-185	8.87693	v	v	v	v	v	v	v	v	v	v	v	v	v	v	v	v	v	v	v	v	v	v	v	v	v	v	v	v	v	v	b	b	b	b	b	b	b	b	b	b	b	b	b	b	b	b	b	b
05S744D-186	8.70992	v	v	v	v	v	v	v	v	v	v	v	v	v	v	v	v	v	v	v	v	v	v	v	v	v	v	v	b	b	b	b	b	b	b	b	b	b	b	b	b	b	b	b	b	b	b	b	b
05S744D-187	8.35976	v	v	v	v	v	v	v	v	v	v	v	v	v	v	v	v	v	v	v	v	v	v	v	v	v	v	v	v	v	v	v	v	v	v	v	v	v	v	v	v	v	v	v	v	v	v	v	v
05S744D-188	8.54062	b	b	b	b	b	b	b	b	b	b	b	b	b	b	b	b	b	b	b	b	b	b	b	b	b	b	b	b	b	b	b	b	b	b	b	b	b	b	b	b	b	b	b	b	b	b	b	b
05S744D-189	8.82673	b	b	b	b	b	b	b	b	b	b	b	b	b	b	b	b	b	b	b	b	b	b	b	b	b	b	b	b	b	b	b	b	b	b	b	b	b	b	b	b	b	b	b	b	b	b	b	b
05S744D-190	8.35072	b	b	b	b	b	b	b	b	b	b	b	b	b	b	b	b	b	b	b	b	b	b	b	b	b	b	b	b	b	b	b	b	b	b	b	b	b	b	b	b	b	b	b	b	b	b	b	b
05S744D-191	8.68857	v	v	v	v	v	v	v	v	v	v	v	v	v	v	v	v	v	v	v	v	v	v	v	v	v	v	v	v	v	v	v	v	v	v	v	v	v	v	v	v	v	v	v	v	v	v	v	v
05S744D-192	8.11141	b	b	b	b	b	b	b	b	b	b	b	b	b	b	b	b	b	b	b	b	b	b	b	b	b	b	b	b	b	b	b	b	b	b	b	b	b	b	b	b	b	b	b	b	b	b	b	b
05S744D-193	8.76184	b	b	b	b	b	b	b	b	b	b	b	b	b	b	b	b	b	b	b	b	b	b	b	b	b	b	b	b	b	b	b	b	b	b	b	b	b	b	b	b	b	b	b	b	b	b	b	b
05S744D-194	8.67389	b	b	b	b	b	b	b	b	b	b	b	b	b	b	b	b	b	b	b	b	b	b	b	b	b	b	b	b	b	b	b	b	b	b	b	b	b	b	b	b	b	b	b	b	b	b	b	b
05S744D-195	9.27313	b	b	b	b	b	b	b	b	b	b	b	b	b	b	b	b	b	b	b	b	b	b	b	b	b	b	b	b	b	b	b	b	b	b	b	b	b	b	b	b	b	b	b	b	b	b	b	b
05S744D-196	8.40183	v	v	v	v	v	v	v	v	v	v	v	v	v	v	v	v	v	v	v	v	v	v	v	v	v	v	v	v	v	v	v	v	v	v	v	v	v	v	v	v	v	v	v	v	v	v	v	v
05S744D-197	8.64616	b	b	b	b	b	b	b	b	b	b	b	b	b	b	b	b	b	b	b	b	b	b	b	b	b	b	b	b	b	b	b	b	b	b	b	b	b	b	b	b	b	b	b	b	b	b	b	b
05S744D-198	8.77167	v	v	v	v	v	v	v	v	v	v	v	v	v	v	v	v	v	v	v	v	v	v	v	v	v	v	v	v	v	v	v	v	v	v	v	v	v	v	v	v	v	v	v	v	v	v	v	v
05S744D-199	9.14246	v	v	v	v	v	v	v	b	b	b	b	b	b	b	b	b	b	b	b	b	B	b	b	b	b	b	b	b	b	b	b	b	b	b	b	b	b	b	b	b	b	b	b	b	b	b	b	b
05S744D-200	8.96921	v	v	v	v	v	v	v	v	v	v	v	v	v	v	v	v	v	v	v	v	V	v	v	v	v	v	v	v	v	v	v	v	v	v	v	v	v	v	v	v	v	v	v	v	v	v	v	v
05S744D-201	8.38406	b	b	b	b	b	b	b	b	b	b	b	b	b	b	b	b	b	b	b	b	B	b	b	b	b	b	b	b	b	b	b	b	b	b	b	b	b	b	b	b	b	b	b	b	b	b	b	b
05S744D-202	9.09919	v	v	v	v	v	v	v	v	v	v	v	v	v	v	v	v	v	v	v	v	V	v	v	v	v	v	v	v	v	v	v	v	v	v	v	v	v	v	v	v	v	v	v	v	v	v	v	v
05S744D-203	8.7297	b	b	b	b	b	b	b	b	b	b	b	b	b	b	b	b	b	b	b	b	B	b	b	b	b	b	b	b	b	b	b	b	b	b	b	b	b	b	b	b	b	b	b	b	b	b	b	b
05S744D-205	8.80802	b	b	b	b	b	b	b	b	b	b	b	b	b	b	b	b	b	b	b	b	B	b	b	b	b	b	b	b	b	b	b	b	b	b	b	b	b	b	b	b	b	b	b	b	b	b	b	b
05S744D-206	8.7683	b	b	b	b	b	b	b	b	b	b	b	b	b	b	b	b	b	b	b	b	B	b	b	b	b	b	b	b	b	b	b	b	b	b	b	b	b	b	b	b	b	b	b	b	b	b	b	b
05S744D-207	8.89247	v	v	v	v	v	v	v	v	v	v	v	v	v	v	v	v	v	v	v	v	V	v	v	v	v	v	v	b	b	b	b	b	b	b	b	b	b	b	b	b	b	b	b	b	b	b	b	b
05S744D-208	8.20317	b	b	b	b	b	b	b	b	b	b	b	b	b	b	b	b	b	b	b	b	B	b	b	b	b	b	b	b	b	b	b	b	b	b	b	b	b	b	b	b	b	b	b	b	b	b	b	b
05S744D-209	8.25606	v	v	v	v	v	v	v	v	v	v	v	v	b	b	b	b	b	b	b	b	B	b	b	b	b	b	b	b	b	b	b	b	b	b	b	b	b	b	b	b	b	b	b	b	b	b	b	b
05S744D-210	8.98541	b	b	b	b	b	b	b	b	b	b	b	b	b	b	b	b	b	b	b	b	B	b	b	b	b	b	b	b	b	b	b	b	b	b	b	b	b	b	b	b	b	b	b	b	b	b	b	b
05S744D-211	8.37445	v	v	v	v	v	v	v	v	v	v	v	v	v	v	v	v	v	v	v	v	V	v	v	v	v	v	v	v	v	v	v	v	v	v	v	v	v	v	v	v	v	v	v	v	v	v	v	v
05S744D-212	9.30853	v	v	v	v	v	v	v	v	v	v	v	v	v	v	v	v	v	v	v	v	V	v	v	v	v	v	v	b	b	b	b	b	b	b	b	b	b	b	b	b	b	b	b	b	b	b	b	b
05S744D-213	8.63178	v	v	v	v	v	v	v	v	v	v	v	v	v	v	v	v	v	v	v	v	V	v	v	v	v	v	v	v	v	v	v	v	v	v	v	v	v	v	v	v	v	v	v	v	v	v	v	v
05S744D-214	8.74164	b	b	b	b	b	b	b	b	b	b	b	b	b	b	b	b	b	b	b	b	B	b	b	b	b	b	b	b	b	b	b	b	b	b	b	b	b	b	b	b	b	b	b	b	b	b	b	b
05S744D-215	8.02063	v	v	v	v	v	v	v	v	v	v	v	b	b	b	b	b	b	b	b	b	B	b	b	b	b	b	b	b	b	b	b	b	b	b	b	b	b	b	b	b	b	b	b	b	b	b	b	b
05S744D-216	8.87306	v	v	v	v	v	v	v	v	v	v	v	v	v	v	v	v	v	v	v	v	V	v	v	v	v	v	v	v	v	b	b	b	b	b	b	b	b	b	b	b	b	b	b	b	b	b	b	b
05S744D-217	8.19081	b	b	b	v	v	v	v	v	v	v	v	v	v	v	v	v	v	v	v	v	V	v	v	v	v	v	v	v	v	v	v	v	v	v	v	v	v	v	v	v	v	v	v	v	v	v	v	v
05S744D-218	8.67249	v	v	v	v	v	v	v	v	v	v	v	v	v	v	v	v	v	v	v	v	V	v	v	v	b	b	b	b	b	b	b	b	b	b	b	b	b	b	b	b	b	b	b	b	b	b	b	b
05S744D-219	8.61089	v	v	v	v	v	v	v	v	v	v	v	v	v	v	v	v	v	v	v	v	V	v	v	v	v	v	v	v	v	v	v	v	v	v	v	v	v	v	v	v	v	v	v	v	v	v	v	v
05S744D-220	8.8923	b	b	b	b	b	b	b	b	b	b	b	b	b	b	b	b	b	b	b	b	B	b	b	b	b	b	b	b	b	b	b	b	b	b	b	b	b	b	b	b	b	b	b	b	b	b	b	b
05S744D-221	8.14563	v	v	v	v	v	v	v	v	v	v	v	v	v	v	v	v	v	v	v	v	V	v	v	v	v	v	v	v	v	v	v	v	v	v	v	v	v	v	v	v	v	v	v	v	v	v	v	v
05S744D-222	8.89365	b	b	b	b	b	b	b	b	b	b	b	b	b	b	b	b	b	b	b	b	B	b	b	b	b	b	b	b	b	b	b	b	b	b	b	b	b	b	b	b	b	b	b	b	b	b	b	b
05S744D-223	8.24466	b	b	b	b	b	b	b	b	b	b	b	b	b	b	b	b	b	b	b	b	B	b	b	b	b	b	b	b	b	b	b	b	b	b	b	b	b	b	b	b	b	b	b	b	b	b	b	b
05S744D-224	8.44404	b	b	b	b	b	b	b	b	b	b	b	b	b	b	b	b	b	b	b	b	B	b	b	b	b	b	b	b	b	b	b	b	b	b	b	b	b	b	b	b	b	b	b	b	b	b	b	b
05S744D-225	8.34487	v	v	v	v	v	v	v	v	v	v	v	v	v	v	v	v	v	v	v	v	V	v	v	v	v	v	v	v	v	v	v	v	v	v	v	v	v	v	v	v	v	v	v	v	v	v	v	v
05S744D-226	8.78927	v	v	v	v	v	v	v	v	v	v	v	v	v	v	v	v	v	v	v	v	V	v	v	v	v	v	v	v	v	v	v	v	v	v	v	v	v	v	v	v	v	v	v	v	v	v	v	v
05S744D-227	9.28149	v	v	v	v	v	v	v	v	v	v	v	v	v	v	v	v	v	v	v	v	V	v	v	v	v	v	v	v	v	v	v	v	v	v	v	v	v	v	v	v	v	v	v	v	v	v	v	v
05S744D-228	8.28284	v	v	v	v	v	v	v	v	v	v	v	v	v	v	v	v	v	v	v	v	V	v	v	v	v	v	v	v	v	v	v	v	v	v	v	v	v	v	v	v	v	v	v	v	v	v	v	v
05S744D-229	8.15664	v	v	v	v	v	v	v	v	v	v	v	v	v	v	v	v	v	v	v	v	V	v	v	v	v	v	v	v	v	v	v	v	v	v	v	v	v	v	v	v	v	v	v	v	v	v	v	v
05S744D-230	8.64613	b	b	b	b	b	b	b	b	b	b	b	b	b	b	b	b	b	b	b	b	B	b	b	b	b	b	b	b	b	b	b	b	b	b	b	b	b	b	b	b	b	b	b	b	b	b	b	b
05S744D-231	8.72716	b	b	b	b	b	b	b	b	b	b	b	b	b	b	b	b	b	b	b	b	B	b	b	b	b	b	b	b	b	b	b	b	b	b	b	b	b	b	b	b	b	b	b	b	b	b	b	b
05S744D-232	8.78226	v	v	v	v	v	v	v	v	v	v	v	v	v	v	v	v	v	v	v	v	V	v	v	v	v	v	v	v	v	v	v	v	v	v	v	v	v	v	v	v	v	v	v	v	v	v	v	v
05S744D-233	8.56024	v	v	v	v	v	v	v	v	v	v	v	v	v	v	v	v	v	v	v	v	V	v	v	v	v	v	v	v	v	v	v	v	v	v	v	v	v	v	v	v	v	v	v	v	v	v	v	v
05S744D-234	8.18644	b	b	b	b	b	b	b	b	b	b	b	b	b	b	b	b	b	b	b	b	B	b	b	b	b	b	b	b	b	b	b	b	b	b	b	b	b	b	b	b	b	b	v	v	v	v	v	v
05S744D-235	8.76705	b	b	b	b	b	b	b	b	b	b	b	b	b	b	b	b	b	b	b	b	B	b	b	b	b	b	b	b	b	b	b	b	b	b	b	b	b	b	b	b	b	b	b	b	b	b	b	b
05S744D-236	8.60053	b	b	b	b	b	b	b	b	b	b	b	b	b	b	b	b	b	b	b	b	B	b	b	b	b	b	b	b	b	b	b	b	b	b	b	b	b	b	b	b	b	b	b	b	b	b	b	b
05S744D-237	8.64763	b	b	b	b	b	b	b	b	b	b	v	b	b	b	b	b	b	b	b	b	B	b	b	b	b	b	b	b	b	b	b	b	b	b	b	b	b	b	b	b	b	b	b	b	b	b	b	b
05S744D-238	8.86707	v	v	v	v	v	v	v	v	v	v	v	v	v	v	v	v	v	v	v	v	V	v	v	v	v	v	v	v	v	v	v	v	v	v	v	v	v	v	v	v	v	v	v	v	v	v	v	v
05S744D-239	8.82574	v	v	v	v	v	v	b	b	b	b	b	b	b	b	b	b	b	b	b	b	B	b	b	b	b	b	b	b	b	b	b	b	b	b	b	b	b	b	b	b	b	b	b	b	b	b	b	b
05S744D-240	8.78961	b	b	b	b	b	b	b	b	b	b	b	b	b	b	b	b	b	b	b	b	B	b	b	b	b	b	b	b	b	b	b	b	b	b	b	b	b	b	b	b	b	b	b	b	b	b	b	b
05S744D-241	8.53618	v	v	v	v	v	v	v	v	v	v	v	v	v	v	v	v	v	v	v	v	V	v	v	v	v	v	v	v	v	v	v	v	v	v	v	v	v	v	v	v	v	v	v	v	v	v	v	v
05S744D-243	7.90679	v	v	v	v	v	v	v	v	v	v	v	v	v	v	v	v	v	v	v	v	V	v	v	v	v	v	v	v	v	v	v	v	v	v	v	v	v	v	v	v	v	v	v	v	v	v	v	v
05S744D-244	9.38106	b	b	b	b	b	b	b	b	b	b	b	b	-	b	b	b	b	b	b	b	B	b	b	b	b	b	b	b	b	b	b	b	b	b	b	b	b	b	b	b	b	b	b	b	b	b	b	b
05S744D-245	8.99633	b	b	b	b	b	b	b	b	b	b	b	b	-	b	b	b	b	b	b	b	B	b	b	b	b	b	b	b	b	b	b	b	b	b	b	b	b	b	b	b	b	b	b	b	b	b	b	b
05S744D-246	8.37853	v	v	v	v	v	v	v	v	v	v	v	b	-	b	b	b	b	b	b	b	B	b	b	b	b	b	b	b	b	b	b	b	b	b	b	b	b	b	b	b	b	b	b	b	b	b	b	b
05S744D-247	9.23713	v	v	v	v	v	v	v	v	v	v	v	v	v	v	v	v	v	v	v	v	V	v	v	v	v	v	v	v	v	v	v	v	v	v	v	v	v	v	v	v	v	v	v	v	v	v	v	v
05S744D-248	8.68359	b	b	b	b	b	b	b	b	b	b	b	b	b	b	b	b	b	b	b	b	B	b	b	b	b	b	b	b	b	b	b	b	b	b	b	b	b	b	b	b	b	b	b	b	b	b	b	b
05S744D-249	9.40986	b	b	b	b	b	b	b	b	b	b	b	b	b	b	b	b	b	b	b	b	B	b	b	b	b	b	b	b	b	b	b	b	b	b	b	b	b	b	b	b	b	b	b	b	b	b	b	b
05S744D-251	8.32953	v	v	v	v	v	v	v	v	v	v	v	v	v	v	v	v	v	v	v	v	V	v	v	v	v	v	v	v	v	v	v	v	v	v	v	v	v	v	v	v	v	v	v	v	v	v	v	v
05S744D-252	8.75424	v	v	v	v	v	v	b	b	b	b	b	b	b	b	b	b	b	b	b	b	B	b	b	b	b	b	b	b	b	b	b	b	b	b	b	b	b	b	b	b	b	b	b	b	b	b	b	b
05S744D-253	8.84395	b	b	b	b	b	b	b	b	b	b	b	b	b	b	b	b	b	b	b	b	B	b	b	b	b	b	b	b	b	b	b	b	b	b	b	b	b	b	b	b	b	b	b	b	b	b	b	b
05S744D-254	9.18768	b	b	b	b	b	b	b	b	b	b	b	b	b	b	b	b	b	b	b	b	B	b	b	b	b	b	b	b	b	b	b	b	b	b	b	b	b	b	b	b	b	b	b	b	b	b	b	b
05S744D-255	8.853	b	b	b	b	b	b	b	b	b	b	b	b	b	b	b	b	b	b	b	b	B	b	b	b	b	b	b	b	b	b	b	b	b	b	b	b	b	b	b	b	b	b	b	b	b	b	b	b
05S744D-256	8.47407	v	v	v	v	v	v	v	v	v	v	v	v	v	v	v	v	v	v	v	v	V	v	v	v	v	v	v	v	v	v	v	v	v	v	v	v	v	v	v	v	v	v	v	v	v	v	v	v
05S744D-257	8.25334	b	b	b	b	b	b	b	b	b	b	b	b	b	b	b	b	b	b	b	b	B	b	b	b	b	b	b	b	b	b	b	b	b	b	b	b	b	b	b	b	b	b	b	b	b	b	b	b
05S744D-258	8.56117	b	b	b	b	b	b	b	b	b	b	b	b	b	b	b	b	b	b	b	b	B	b	b	b	b	b	b	b	b	b	b	b	b	b	b	b	b	b	b	b	b	b	b	b	b	b	b	b
05S744D-259	8.29571	b	b	b	b	b	b	b	b	b	b	b	b	b	b	b	b	b	b	b	b	B	b	b	b	b	b	b	b	b	b	b	b	b	b	b	b	b	b	b	b	b	b	b	b	b	b	b	b
05S744D-260	8.21368	v	v	v	v	v	v	v	v	v	v	v	v	v	v	v	v	v	v	v	v	V	v	v	v	b	b	b	b	b	b	b	b	b	b	b	b	b	b	b	b	b	b	b	b	b	b	b	b
05S744D-261	9.03034	b	b	b	b	b	b	b	b	b	b	b	b	b	b	b	b	b	b	b	b	B	b	b	b	b	b	b	b	b	b	b	b	b	b	b	b	b	b	b	b	b	b	b	b	b	b	b	b
05S744D-262	8.75415	v	v	v	v	v	v	b	b	b	b	b	b	b	b	b	b	b	b	b	b	B	b	b	b	b	b	b	b	b	b	b	b	b	b	b	b	b	b	b	b	b	b	b	b	b	b	b	b
05S744D-263	8.96665	v	v	v	v	v	v	v	v	v	v	v	v	v	v	v	v	v	v	v	v	V	v	v	v	v	v	v	v	v	v	v	v	v	v	v	v	v	v	v	v	v	v	v	v	v	v	v	v
05S744D-264	8.37114	v	v	v	v	v	v	v	v	v	v	v	v	v	v	v	v	v	v	v	v	V	v	v	v	v	v	v	v	v	v	v	v	v	v	v	v	v	v	v	v	v	v	v	v	v	v	v	v
05S744D-265	8.26066	b	b	b	b	b	b	b	b	b	b	b	b	b	b	b	b	b	b	b	b	B	b	b	b	b	b	b	b	b	b	b	b	b	b	b	b	b	b	b	b	b	b	b	b	b	b	b	b
05S744D-266	9.13847	b	b	b	b	b	b	b	b	b	b	b	b	b	b	b	b	b	b	b	b	B	b	b	b	b	b	b	b	b	b	b	b	b	b	b	b	b	b	b	b	b	b	b	b	b	b	b	b
05S744D-267	8.41288	v	v	v	v	v	v	v	v	v	v	v	v	v	v	v	v	v	v	v	v	V	v	v	v	v	v	v	v	v	v	v	v	v	v	v	v	v	v	v	v	v	v	v	v	v	v	v	v
05S744D-268	8.86208	v	v	v	v	v	v	v	v	v	v	v	v	v	v	v	v	v	v	v	v	V	v	v	v	v	v	v	v	v	v	v	v	v	v	v	v	v	v	v	v	v	v	v	v	v	v	v	v
05S744D-269	9.07476	v	v	v	v	v	v	v	v	v	v	v	v	v	v	v	v	v	v	v	v	V	v	v	v	v	v	v	v	v	v	v	v	v	v	v	v	v	v	v	v	v	v	v	v	v	v	v	v
05S744D-270	8.88581	b	b	b	b	b	b	b	b	b	b	b	b	b	b	b	b	b	b	b	b	B	b	b	b	b	b	b	b	b	b	b	b	b	b	b	b	b	b	b	b	b	b	b	b	b	b	b	b
05S744D-271	8.45791	b	b	b	b	b	b	b	b	b	b	b	b	b	b	b	b	b	b	b	b	B	b	b	b	b	b	b	b	b	b	b	b	b	b	b	b	b	b	b	b	b	b	b	b	b	b	b	b
05S744D-272	9.20738	b	b	b	b	b	b	b	b	b	b	b	b	b	b	b	b	b	b	v	v	V	v	v	v	v	v	v	v	v	v	v	v	v	v	v	v	v	v	v	v	v	v	v	v	v	v	v	v
05S744D-273	8.19714	b	b	b	b	b	b	b	b	b	b	v	b	b	b	b	b	b	b	b	b	B	b	b	b	b	b	b	b	b	b	b	b	b	b	b	b	b	b	b	b	b	b	b	b	b	b	b	b
05S744D-274	8.76811	v	v	v	v	v	v	v	v	v	v	v	v	v	v	v	v	v	v	v	v	V	v	v	v	v	v	v	v	v	v	v	v	v	v	v	v	v	v	v	v	v	v	v	v	v	v	v	v
05S744D-275	8.5336	b	b	b	b	b	b	b	b	b	b	b	b	b	b	b	b	b	b	b	b	B	b	b	b	b	b	b	b	b	b	b	b	b	b	b	b	b	b	b	b	b	b	b	b	b	b	b	b
05S744D-276	8.33127	b	b	b	b	b	b	b	b	b	b	b	b	b	b	b	b	b	b	b	b	B	b	b	b	b	b	b	b	b	b	b	b	b	b	b	b	b	b	b	b	b	b	b	b	b	b	b	b
05S744D-277	9.22958	v	v	v	v	v	v	v	v	v	v	v	v	v	v	v	v	v	v	v	v	V	v	v	v	v	v	v	v	v	v	v	v	v	v	v	v	v	v	v	v	v	v	v	v	v	v	v	v
05S744D-278	8.18993	b	b	b	b	b	b	b	b	b	b	b	b	b	b	b	b	b	b	b	b	B	b	b	b	b	b	b	b	b	b	b	b	b	b	b	b	b	b	b	b	b	b	b	b	b	b	b	b
05S744D-279	8.60386	v	v	v	v	v	v	v	v	v	v	v	v	v	v	v	v	v	v	v	v	V	v	v	v	v	v	v	v	v	v	v	v	v	v	v	v	v	v	v	v	v	v	v	v	v	v	v	v
05S744D-280	8.60021	v	v	v	v	v	v	v	v	v	v	v	v	v	v	v	v	v	v	v	v	V	v	v	v	v	v	v	v	v	v	v	v	v	v	v	v	v	v	v	v	v	v	v	v	v	v	v	v
05S744D-281	8.73949	b	b	b	b	b	b	b	b	b	b	b	b	b	b	b	b	b	b	b	b	B	b	b	b	b	b	b	b	b	b	b	b	b	b	b	b	b	b	b	b	b	b	b	b	b	b	b	b
05S744D-282	8.10199	b	b	b	b	b	b	b	b	b	b	b	b	b	b	b	b	b	b	b	b	B	b	b	b	b	b	b	b	b	b	b	b	b	b	b	b	b	b	b	b	b	b	b	b	b	b	b	b
05S744D-283	8.51034	v	v	v	v	v	v	v	v	v	v	v	v	v	v	v	v	v	v	v	v	V	v	v	v	v	v	v	v	v	v	v	v	v	v	v	v	v	v	v	v	v	v	v	v	v	v	v	v
05S744D-284	8.88589	b	b	b	b	b	b	b	b	b	b	b	b	b	b	b	b	b	b	b	b	B	b	b	b	b	b	b	b	b	b	b	b	b	b	b	b	b	b	b	b	b	b	v	v	v	v	v	v
05S744D-285	8.31441	v	v	v	v	v	v	v	v	v	v	v	v	v	v	v	v	v	v	v	v	V	v	v	v	v	v	v	v	v	v	v	v	v	v	v	v	v	v	v	v	v	v	v	v	v	v	v	v
05S744D-286	9.02423	v	v	v	v	v	v	v	v	v	v	v	v	v	v	v	v	v	v	v	v	V	v	v	v	v	v	v	v	v	v	v	v	v	v	v	v	v	v	v	v	v	v	v	v	v	v	v	v
05S744D-287	8.6978	v	v	v	v	v	v	v	v	v	v	v	v	v	v	v	v	v	v	v	v	V	v	v	v	v	v	v	b	b	b	b	b	b	b	b	b	b	b	b	b	b	b	b	b	b	b	b	b
05S744D-288	8.91195	b	b	b	b	b	b	b	b	b	b	b	b	b	b	b	b	b	b	b	b	B	b	b	b	b	b	b	b	b	b	b	b	b	b	b	b	b	b	b	b	b	b	b	b	b	b	b	b
05S744D-289	8.31379	v	v	v	v	v	v	v	v	v	v	v	v	v	v	v	v	v	v	v	v	V	v	v	v	v	v	v	v	v	v	v	v	v	v	v	v	v	v	v	v	v	v	v	v	v	v	v	v
05S744D-290	8.99837	v	v	v	v	v	v	v	v	v	v	v	v	v	v	v	v	v	v	v	b	B	b	b	b	b	b	b	b	b	b	b	b	b	b	b	b	b	b	b	b	b	b	b	b	b	b	b	b
05S744D-291	9.09513	b	b	b	b	b	b	b	b	b	b	b	b	b	b	b	b	b	b	b	b	B	b	b	b	b	b	b	b	b	b	b	b	b	b	b	b	b	b	b	b	b	b	b	b	b	b	b	b
05S744D-292	8.95682	v	v	v	v	v	v	v	v	v	v	v	v	b	b	b	b	b	b	b	b	B	b	b	b	b	b	b	b	b	b	b	b	b	b	b	b	b	b	b	b	b	b	b	b	b	b	b	b
05S744D-293	8.38115	v	v	v	v	v	v	v	v	v	v	v	v	v	v	v	v	v	v	v	v	V	v	v	v	b	b	b	b	b	b	b	b	b	b	b	b	b	b	b	b	b	b	b	b	b	b	b	b
05S744D-294	8.34368	v	v	v	v	v	v	v	v	v	v	b	b	b	b	b	b	b	v	b	b	B	b	b	b	b	b	b	b	b	b	b	b	b	b	b	b	b	b	b	b	b	b	b	b	b	b	b	b
05S744D-295	9.48724	b	b	b	b	b	b	b	b	b	b	b	b	b	b	b	b	b	b	b	b	B	b	b	b	b	b	b	b	b	b	b	b	b	b	b	b	b	b	b	b	b	b	b	b	b	b	b	b
05S744D-296	8.66826	v	v	v	v	v	v	v	v	v	v	v	v	v	v	v	v	v	v	v	v	V	v	v	v	v	v	v	b	b	b	b	b	b	b	b	b	b	b	b	b	b	b	b	b	b	b	b	b
05S744D-297	8.19828	v	v	v	v	v	v	v	v	v	v	v	v	v	v	v	v	v	v	v	v	V	v	v	v	v	v	v	v	v	v	v	v	v	v	v	v	v	v	v	v	v	v	v	v	v	v	v	v
05S744D-299	8.41035	b	b	b	b	b	b	b	b	b	b	b	b	b	b	b	b	b	b	b	b	B	b	b	b	b	b	b	b	b	b	b	b	b	b	b	b	b	b	b	b	b	b	b	b	b	b	b	b
05S744D-300	8.76245	b	b	b	b	b	b	b	b	b	b	b	b	b	b	b	b	b	b	b	b	B	b	b	b	b	b	b	b	b	b	b	b	b	b	b	b	b	b	b	b	b	b	b	b	b	b	b	b
05S744D-301	8.33949	v	v	v	v	v	v	v	v	v	v	v	v	v	v	v	v	v	v	v	v	V	v	v	v	v	v	v	v	v	v	v	v	v	v	v	v	v	v	v	v	v	v	v	v	v	v	v	v
05S744D-302	8.82728	b	b	b	b	b	b	b	b	b	b	b	b	b	b	b	b	b	b	b	b	B	b	b	b	b	b	b	v	v	v	v	v	v	v	v	v	v	v	v	v	v	v	v	v	v	v	v	v
05S744D-303	8.17396	b	b	b	b	b	b	b	b	b	b	b	b	b	b	b	b	b	b	b	b	B	b	b	b	b	b	b	b	b	b	b	b	b	b	b	b	b	b	b	b	b	b	v	v	v	v	v	v
05S744D-304	8.77581	v	v	v	v	v	v	v	v	v	v	v	v	v	v	v	v	v	v	v	v	V	v	v	v	v	v	v	v	v	v	v	v	v	v	v	v	v	v	v	v	v	v	v	v	v	v	v	v
05S744D-305	8.92748	v	v	v	v	v	v	v	v	v	v	v	v	v	v	v	v	v	v	v	v	V	v	v	v	v	v	v	v	v	v	v	v	v	v	v	v	v	v	v	v	v	v	v	v	v	v	v	v
05S744D-306	8.71752	b	b	b	b	b	b	b	b	b	b	b	b	b	b	b	b	b	b	b	b	B	b	b	b	b	b	b	b	b	b	b	b	b	b	b	b	b	b	b	b	b	b	b	b	b	b	b	b
05S744D-307	8.6911	v	v	v	v	v	v	v	v	v	v	v	v	v	v	v	v	v	v	v	v	V	v	v	v	v	v	v	v	v	v	v	v	v	v	v	v	v	v	v	v	v	v	v	v	v	v	v	v
05S744D-308	8.66837	b	b	b	b	b	b	b	b	b	b	b	b	b	b	b	b	b	b	b	b	B	b	b	b	b	b	b	b	b	b	b	b	b	b	b	b	b	b	b	b	b	b	b	b	b	b	b	b
05S744D-309	8.59269	b	b	b	b	b	b	b	b	b	b	b	b	b	b	b	b	b	b	b	b	B	b	b	b	b	b	b	b	b	b	b	b	b	b	b	b	b	b	b	b	b	b	b	b	b	b	b	b
05S744D-310	8.14946	b	b	b	b	b	b	b	b	b	b	b	b	b	b	b	b	b	b	b	b	B	b	b	b	b	b	b	b	b	b	b	b	b	b	b	b	b	b	b	b	b	b	b	b	b	b	b	b
05S744D-312	8.85362	b	b	b	b	b	b	b	b	b	b	b	b	b	b	b	b	b	b	b	b	B	b	b	b	b	b	b	b	b	b	b	b	b	b	b	b	b	b	b	b	b	b	b	b	b	b	b	b
05S744D-313	8.05901	v	v	v	v	v	v	v	v	v	v	v	v	v	v	v	v	v	v	v	v	V	v	v	v	v	v	v	v	v	v	v	v	v	v	v	v	v	v	v	v	v	v	v	v	v	v	v	v
05S744D-314	8.91106	v	v	v	v	v	v	v	v	v	v	v	v	v	v	v	v	v	v	v	v	V	v	v	v	v	v	v	v	v	v	v	v	v	v	v	v	v	v	v	v	v	v	v	v	v	v	v	v
05S744D-316	8.18316	v	v	v	v	v	v	v	v	v	v	v	v	v	v	v	v	v	v	v	v	V	v	v	v	v	v	v	b	b	b	b	b	b	b	b	b	b	b	b	b	b	b	b	b	b	b	b	b
05S744D-317	8.61788	-	b	b	b	v	b	v	v	b	b	b	b	b	v	v	b	b	b	b	v	V	v	b	b	b	b	b	b	b	b	v	b	b	b	v	v	b	v	v	v	v	v	b	v	b	b	b	b
05S744D-319	8.26609	b	b	b	b	b	b	b	b	b	b	b	b	b	b	b	b	b	b	b	b	B	b	b	b	b	b	b	b	b	b	b	b	b	b	b	b	b	b	b	b	b	b	b	b	b	b	b	b
05S744D-320	8.61463	-	v	v	v	v	v	v	v	v	v	v	v	v	v	v	v	v	v	v	v	V	v	v	v	v	v	v	v	v	v	v	v	v	v	v	v	v	v	v	v	v	v	v	v	v	v	v	v
05S744D-321	8.3283	v	v	v	v	v	v	v	v	v	v	v	v	v	v	v	v	v	v	v	v	V	v	v	v	v	v	v	v	b	b	b	b	b	b	b	b	b	b	b	b	b	b	b	b	b	b	b	b
05S744D-322	8.42347	-	-	v	-	-	-	-	-	-	-	-	v	-	-	-	-	b	b	-	b	b	b	b	b	b	b	b	b	b	b	b	b	b	b	b	b	b	b	b	b	b	b	b	b	b	b	b	b
05S744D-323	8.34612	b	b	b	b	b	b	b	b	b	b	b	b	b	b	b	b	b	b	b	b	B	b	b	b	b	b	b	b	b	b	b	b	b	b	b	b	b	b	b	b	b	b	b	b	b	b	b	b
05S744D-324	8.4776	v	v	v	v	v	v	v	v	v	v	v	v	v	v	v	v	v	v	v	v	V	v	v	v	v	v	v	v	v	v	b	b	b	b	b	b	b	b	b	b	b	b	b	b	b	b	b	b
05S744D-325	8.80635	v	v	v	v	v	v	v	v	v	v	v	v	v	v	v	v	v	v	v	v	V	v	v	v	v	v	v	v	v	v	v	v	v	v	v	v	v	v	v	v	v	v	v	v	v	v	v	v
05S744D-326	8.61727	v	v	v	v	v	v	v	v	v	v	v	v	v	v	v	v	v	v	v	v	V	v	v	v	v	v	v	v	v	v	v	v	v	v	v	v	v	v	v	v	v	v	v	v	v	v	v	v
05S744D-327	8.39377	b	b	b	b	b	b	b	b	b	b	b	b	b	b	b	b	b	b	b	b	B	b	b	b	b	b	b	b	b	b	b	b	b	b	b	b	b	b	b	b	b	b	b	b	b	b	b	b
[truncated: 47 more columns]
