# Supplementary material for: Fine mapping qGL2H, a major locus controlling grain length in barley (Hordeum vulgare L.)
Source: Theor Appl Genet. 2020 Mar 19;133(7):2095–103. doi: 10.1007/s00122-020-03579-z (PMC7311499; doi:10.1007/s00122-020-03579-z)
Supplement: Supplementary file 5 — Supplementary file5 (XLSX 20 kb) [file 122_2020_3579_MOESM5_ESM.xlsx]

## Sheet: Sheet1
Table S1 Primers used for fine mapping of qGL2H
Primer name	Forward (5'- 3')	Reverse (5'- 3')
2H272,757,950	ACCCGCTATATGTGGCACTT	TGGCATCTTAGTCATCTTTTCCA
2H306,139,662	AGGTGACACTAGGGTTCAATGA	GGTACGAAACCCCCTCAAAT
2H384,257,358	TCCGGAGTATGCACTAGCCT	TTCCGACGACGATGATGAGC
2H405,666,470	GGGCATGTGAAGGGAAGTGA	GGACCCTTCCATGTCTGCTC
2H437,227,170	AGACTCGTTTCTTTTCTGCCA	CGTGCCTTGTTCCTCGCATA
2H504,579,286	CTCCCAGGCCTACCATTTCG	GGCATGCTTAGGTGGGTCTT
2H537,717,571	GGACCTCGTGCTATCCTTCG	CCGGATCCACTGCATACCTT
2H571,466,338	GGTCCGTGGTTTTATTTCGCG	CACCGATGCCACACTTGAGG
2H573,299,368	TGCAGACCAACACAATTCTTGG	AAGACCGGGCAGACATCCTA
2H573,301,391	ACAGGAACGCTGCTACTACG	CGCAATATCATGAGACGCCG
2H578,959,570	TTGACCAGTGGAAAGGAGGC	TTGGTGGCATCGTAGCATCA
2H583,763,465	TCCAAGTTACTCGTCGCAGT	GCAAGGATGGGCCCATTTTG
2H591,372,706	GTCTAGCCCCACGTTAGCAG	TGCAGTAACGTGTGATATCTCA
2H591,855,080	TCAATTGCAAACGGACATCAA	ACCTTCGACGATCAAGACCC
2H592,218,794	TGTGCACCTACTTGGCAGG	GCTGGTCCAGTTTAGGCGA
2H592,676,224	TCTAGGCCTCCCATACAACTT	GCAAACGTAGCTGACTAGGGA
2H592,940,278	AGCTACTTACAAGCGTGCCTT	GCTGCGCTCCTTTTAAACTGA
2H593,162,473	GCTCTAATCGTGCTCGTGCTC	CTCCGTGTGCCGCATATTTTT
2H599,757,643	ATCCGACCGTTTTCTCCACTC	TGGCACTGGTAGCTCTTATGC
2H605,767,290	CAGACCTGGACTAGCTGCATC	TCATCAGATGCGAGTGGTGAC
2H605,862,682	CGAGACAAAACTCATGACGCG	CAACGGGGTGTGTAGTACTCC
2H606,481,431	TATAATCGGCCGCCTTTGCTA	GGTCCCGCATTAATGTTACCG
2H607,228,371	TCGCAACCCCTCTAACCATTC	CAACTTCCAACGCTCACACAG
2H607,230,203	ATCGGGAAGCTTGTCAACACT	TCATCATCGCAAACTCTCCAA
2H607,777,558	TCCAGTGGCAACCTTCTGATT	CGACCCAGAGAACGTTGAGAT
2H607,796,206	GCTGGGTGCACGTAAGAAAGT	TTGTGTTGCGTCCCCTTTTTC
2H608,435,170	GTGCTGAGTGAGTGGATGCT	CCGTGTGTCCCTTAGCGATT
2H614,343,068	GCTTGATGGATGAAGTGACGC	CAGCCTACGCCATAAAGCCAT
2H619,886,484	TAAACCGAAAAGCACCCAACC	ATTGTTGCTGATGTTTGCCCT
2H621,062,541	TACAGTAGAACACAGCACCGG	TCAGACGAAGACGGTGGTAGG
2H624,560,235	AACACTTCATGGTGGCTTAGC	ACACGCGGTTGTATTAACCTT
2H627,645,827	TGGTCGTGAGCATAACATGGA	TCTGAATGCCCTCTCCACATC
2H630,950,241	CCCTCTCCCTTGAAAACCCAA	AACGATTCCCCAAGAGCTGAG
2H631,943,183	CACGCAACGTCGTTCAATGTA	GCTCGGCCTCCTGGTAATAAA
2H632,300,774	TCGCGTTCGAAGCCTACAG	GACAAGGACGAACAGAAACGC
2H632,517,842	AGGACAGATGCCATAAATGCA	AGCCTCCGATTGCAAGAAAGT
2H632,686,578	GTCTTGGGTCGTCAGTCTGG	ACATACTTGGGTCCCTAGGGT
2H632,845,525	CGCTCACTATCTGCTTACCGT	CATCGCATGCAACTTACCCTC
2H633,323,392	ACGGCGAGAAATATCCCAAAA	GCTCCTAGCACATTGGGTTCT
2H635,300,306	ACACCATAGGCTCTTTGACGG	ACATGCTCTTATCGCCAACCA
2H636,294,309	TACCTGTGGTTCGATGTTGGG	TCCCAGCCTCCTGTGTACATA
2H636,570,183	TTTGCTTTCGTCCTCTGGGTT	CCTACCAGACTCGCCTACCTA
2H637,922,451	CTTAGGCGCCATTTGTCATGG	GCTTAGGCGCCATTTGTCATG
2H637,975,942	GAAACGTGTACTCCCTCCGTT	TCGTCCTACGTAAAGCATGTT
2H638,193,841	TGTTATCATCACGGGTCCCAC	ACCGGTGATGCAATTAGCCAT
2H638,235,731	GGAGGTGCGGATGAGAATCTA	GCACTCACCTTAGCATGTACA
2H638,242,356	GCCCAATTCTGGTTTCTCGTG	AGTAAACGGGAGAGTGGAGGA
2H638,242,366	GTTTCTCGTGTTGTGCCATGG	AGTAAACGGGAGAGTGGAGGA
2H638,242,817	AACTCTCTCGCGTTGACTGTT	ATGTCACACTTGCGCAAGATG
2H638,242,847	AACTCTCTCGCGTTGACTGTT	ATGTCACACTTGCGCAAGATG
2H638,294,093	CATGAGATCATGCAACACCCG	GCCCCGAGGACAAATATGAGT
2H638,294,653	TTCCTGTATGAAGCAGCCTCA	AGGTACACGCTATCCCCTGAT
2H638,307,913	GTCATAAGTTGCTCCACCCCA	GCCGAGAATGTTTAGGCCTTG
2H638,311,120	GGACGCGAAGGAAAGCTAGAA	ATGCTTCGTCTGTTGTGTTGC
2H638,311,841	AGGTCGTTATCAATGGCAGAT	CACAGTACCTTCTGGCACCAT
2H638,360,172	GGTGGAGGGCAAAGAAAGAGA	CGCGGGCCATAAAATATCTGC
2H638,366,220	ACATGGAACTTGCTCTGTACA	GCAGGAGAAGAGCAGATGTCA
2H638,376,721	TTGGTACACGAATGAGAGCGG	GCCAAGCTAAGCAAAACCCAA
2H638,603,513	TGGACGTAAACATCGATCCAA	GCCATCGTGGAAGCCGTATAT
2H638,687,512	TCCTCTACTGGGAGTGCAGAT	GGCCATTAAACCTGACGGAGA
2H638,994,655	TCCAACCGGAAACAGAAGGAA	TAAGGACGTGTCTAGCTGCTG
2H639,025,124	CGCATGAACTGTGTGGTGTTT	GAAAAGGTCCGCGACTGTAGA
2H639,035,537	TTTCCTCTCTCTTGTGCAGCC	CGAAAAGGACTCAGGCACCTT
2H639,045,923	GCCTCCCAAGTTAGGAAAGCT	CGGTTAGGCCATTGGAGTCTT
2H639,056,499	GCAGGATGTGAGGATTAGCCA	GAGACCAAGTTCCCCTTTGCT
2H639,066,973	TCGATGAGAGGCGATGGATTC	GCCGTCCTACGAGAATCATAT
2H640,269,438	AATTAGCATCCCATCGTCGTC	CGGAACATTCGCTCGCACAG
2H640,320,446	TTTTTACGTCTGTGGTTGCGC	AGTGTTCAGACCCAGGCAAAA
2H640,460,625	TGGCTAAATTCCGGTGACAGT	TCACAGGGGAGAAGAAGAGGT
2H640,646,855	TCTGGAAGGTTCAGTTTGCGA	AAGCGTCCATCTCACACAGAG
2H640,739,074	TTTCTTCTGCGGAAGTACCCC	TATTTCTCCCACCAGTCGTGC
2H640,970,532	TACAGTGGAGGAGACGACGAT	CGTTACCGGACTGGATTCTGG
2H641,329,054	GTTCAGAGGTTCATGCCTGGA	GCTAGTCCTGAATCCGTAGCC
2H641,329,130	GTTCAGAGGTTCATGCCTGGA	CGACAAAGCAACCACTCGATG
2H641,445,305	AGCCTCCGTACAGGGTTTTTC	GTTCGATCAATGGCGTGCATC
2H641,459,795	GGTGGACGGAGGTGAAAGATA	TAGCCACTGCCCAGTTTGTAG
2H641,466,533	AGGAGAGGCACAATCTTGCAA	AACCGAGACATGCCGATTACT
2H641,480,956	TCCCGCATCAAGAGTTAGCTT	GGGATTCAAGACGTGTACTCA
2H641,484,021	GTGCTAGGTCCGAGCCTCTA	TATGCATGACGGCCTAGGTAG
2H641,538,840	TCTGTTCCGGCAAATTTCGCA	CCTATGTTTTGCCCGGCTTTC
2H641,689,926	AAACAACAGTCCGACCTCCTG	CAATCAGCTTCGCTCCTTTGG
2H641,691,415	GGTGGTTTGTGCGAAGACATC	CGGTTCCAGCAGATAATCCCA
2H641,737,168	AACACAACGAACATGTCAGCG	GGAGATTCCCAGCAGGTGATC
2H641,838,140	TTTCGCGGCGCATTGAAATAA	CGAGAGAGAAGCGACACTCC
2H642,508,458	CAAGCGATTCTAGTCCCATGA	AGGAACTCCTAGCTCATCCTT
2H643,805,089	CCCTGGCATTGTCGAGCATC	TGTAACCATCCGTGCTGCC
2H643,809,684	AGCATCGGTATTTTTGCTCGC	TCCATTGTAACTGCGACGGAG
2H644,168,586	AGGGTGTGTTTGGTTTGAGGA	CATCGCTGAAATTGCTCCAGT
2H644,321,275	TGTGCCATCGTGCATTAGTCA	CCCCATCATGGTTGCAAATCC
2H644,520,196	TTCATAGCCATTGGTGCCTCA	TTAGTGCGGGATGATTCCTCG
2H644,841,349	CGCAGATCACAAGTATCACCG	GTTTGAGTACTACCCCGCATG
2H645,099,135	GGATCTTTACCAACTGCAGCA	AGACAAACGTCCTCAATTCGA
2H645,111,620	GCGGGCGGTTGGTTTTAATAG	AGGAGGAGAAGGAGAGGAGTG
2H645,997,689	ATGTGCGGCAGACTCATATTA	GCCCCTCTTTGCATCACCTAA
2H646,392,440	ACACGCTGTACCCAGTACAC	GTCACTGCTGACCAACAAGAA
